# Supplementary material for: Biophysical basis for convergent evolution of two veil-forming microbes
Source: R Soc Open Sci. 2015 Nov 11;2(11):150437. doi: 10.1098/rsos.150437 (PMC4680615; doi:10.1098/rsos.150437)
Supplement: figure_data.tar.gv provides all of the data plotted in the manuscript and a read_me file [file rsos150437supp1.gz]

Archive with 7 entries (7 files):
- read_me.txt
- fig_7_blue.csv
- fig_8.csv
- fig_6_green.csv
- fig_6_blue.csv
- fig_7_black.csv
- fig_7_red.csv
