# Supplementary material for: Biophysical basis for convergent evolution of two veil-forming microbes
Source: R Soc Open Sci. 2015 Nov 11;2(11):150437. doi: 10.1098/rsos.150437 (PMC4680615; doi:10.1098/rsos.150437)
Supplement: figure_data.tar.gv provides all of the data plotted in the manuscript and a read_me file [file rsos150437supp1.gz › read_me.txt]

these files contain the data used in generating the figures in the paper

fig_(figure number in the paper)_(line color).csv

The first column is the abscissa value in the plot
the second column is the corrsponding ordinate value

the dimension are as in the figure name.
