# Supplementary material for: Biophysical basis for convergent evolution of two veil-forming microbes
Source: R Soc Open Sci. 2015 Nov 11;2(11):150437. doi: 10.1098/rsos.150437 (PMC4680615; doi:10.1098/rsos.150437)
Supplement: figure_data.tar.gv provides all of the data plotted in the manuscript and a read_me file [file rsos150437supp1.gz › fig_8.csv]

0.064895	0
0.12371	-0.18678
0.18531	-0.050156
0.2432	-0.31515
0.3091	0.19769
0.36514	0.059228
0.42335	-0.054325
0.481	-0.41305
0.54767	0.52438
0.60395	0.51376
0.6622	-0.18997
0.72581	-0.18521
0.7841	-0.083552
0.84155	0.078602
0.89537	-0.25949
0.95173	-0.59719
1.0097	-0.57201
1.0723	0.2368
1.1278	-0.10072
1.1816	-0.62433
1.2452	0.14286
1.2999	-0.25622
1.3602	0.15518
1.4121	-0.39177
1.4729	0.030605
1.5326	0.45159
1.5853	-0.19123
1.6448	0.46646
1.703	0.59961
1.7607	0.53738
1.8163	0.24083
1.873	0.13856
1.9321	-0.021146
1.9891	0.01996
2.0484	0.45045
2.1013	0.15086
2.1545	-0.13072
2.2157	0.32822
2.2714	0.36167
2.3281	0.42752
2.3808	0.13437
2.4408	0.53896
2.4962	0.52991
2.5524	0.38919
2.6085	0.50839
2.6616	-0.30729
2.7233	0.29576
2.7782	0.028756
2.8403	0.27608
2.8963	0.22629
2.9539	0.071814
3.0118	0.25805
3.0699	0.25474
3.1302	0.14982
3.1928	-0.092943
3.2569	0.33518
3.3127	-0.094321
3.3708	0.086304
3.43	0.20054
3.487	-0.25538
3.5514	0.55246
3.6131	0.70532
3.6657	0.034304
3.7203	-0.20454
3.7819	0.18542
3.8353	-0.34367
3.8968	-0.11322
3.957	0.27462
4.0097	0.010708
4.0671	0.026491
4.1232	-0.098552
4.1819	0.0020593
4.2418	0.22167
4.2973	-0.30994
4.3584	0.2195
4.4184	0.58957
4.4723	0.039949
4.5318	0.56632
4.5857	0.34608
4.6457	0.64264
4.7033	0.55184
4.7592	-0.033667
4.8195	0.036292
4.8774	0.060195
4.9374	0.081128
4.9971	0.28181
5.0548	0.28662
5.1165	0.50715
5.1732	-0.056003
5.238	0.73828
5.2886	-0.38001
5.3585	0.79436
5.4204	1.0425
5.4735	0.37014
5.5281	-0.051888
5.5959	0.87659
5.6501	0.28419
5.7105	0.24696
5.7723	0.50624
5.8314	0.5521
5.8899	0.44746
5.9472	0.15907
6.0101	0.32872
6.0659	0.12048
6.1242	0.2508
6.1819	-0.003123
6.2451	0.21443
6.3013	-0.05574
6.3633	0.21261
6.4206	-0.16327
6.4844	0.99051
6.5388	0.22178
6.5989	0.25037
6.6572	0.30145
6.715	0.10004
6.7791	0.45646
6.8408	0.73885
6.8993	0.43941
6.9658	1.0201
7.0223	0.82486
7.0796	0.49721
7.1387	0.32317
7.2048	1.1227
7.2641	1.2192
7.3202	0.98106
7.3783	1.0042
7.4372	1.1636
7.4908	0.3756
7.5511	0.63135
7.6135	0.53554
7.6771	0.65859
7.7344	0.60544
7.7912	0.58358
7.8466	0.34459
7.9092	0.60317
7.9649	0.58014
8.0227	0.44754
8.0809	0.41015
8.147	0.75935
8.2049	-0.13542
8.2669	0.33824
8.325	0.5077
8.388	1.1062
8.4419	0.76285
8.4965	0.16755
8.5623	1.1927
8.616	0.64706
8.6756	0.70239
8.7369	1.087
8.7927	1.0481
8.8467	0.75838
8.902	0.38645
8.9614	0.39169
9.0276	1.146
9.0861	0.8962
9.1455	0.82936
9.2029	0.82763
9.2646	1.2488
9.3203	0.78441
9.3796	0.81158
9.4407	1.1425
9.4964	0.99207
9.5569	1.3864
9.6127	0.89563
9.6726	1.0377
9.7294	0.75981
9.7938	1.3804
9.8494	1.0394
9.9035	0.48521
9.9657	0.85047
10.023	0.62995
10.087	1.3047
10.144	1.1538
10.199	0.90096
10.262	1.4369
10.316	0.85996
10.378	1.1158
10.439	1.4945
10.496	0.91493
10.556	0.96009
10.617	1.0576
10.677	1.5157
10.736	1.2304
10.791	0.69336
10.855	1.4187
10.914	1.5579
10.97	1.1298
11.03	0.97149
11.09	1.0706
11.148	0.86969
11.207	0.72302
11.272	1.5269
11.33	1.0555
11.39	1.2747
11.453	1.364
11.509	1.0911
11.569	1.1303
11.629	1.1275
11.69	1.1232
11.753	1.5549
11.811	1.2255
11.869	0.91239
11.928	0.82386
11.993	1.3347
12.051	1.1089
12.108	0.54359
12.175	1.5457
12.235	1.4856
12.293	1.1173
12.355	1.2566
12.416	1.1797
12.478	1.1546
12.538	0.6137
12.612	1.471
12.674	1.6016
12.74	1.684
12.795	0.96601
12.861	1.2104
12.918	0.99706
12.98	1.0542
13.045	1.4332
13.107	1.6747
13.167	1.4037
13.227	1.2791
13.292	1.566
13.36	2.506
13.422	2.536
13.483	2.1292
13.54	1.4817
13.603	1.6019
13.662	0.72793
13.73	1.4048
13.793	1.5669
13.855	1.3668
13.922	2.0056
13.986	1.69
14.051	1.9364
14.115	1.9184
14.173	1.3133
14.243	1.8291
14.303	1.6599
14.367	1.3923
14.433	1.5816
14.5	1.9198
14.564	1.7718
14.634	1.9652
14.698	1.3144
14.768	1.7597
14.831	1.4042
14.894	1.3093
14.96	1.5991
15.025	1.4126
15.095	1.6346
15.167	2.5002
15.227	1.7658
15.291	1.4121
15.36	1.9538
15.43	2.3769
15.492	1.6193
15.562	2.0572
15.624	1.6652
15.688	0.85336
15.765	1.9861
15.83	1.6047
15.9	1.8554
15.971	2.2957
16.029	1.3951
16.097	1.4859
16.169	2.1587
16.237	2.3755
16.301	1.9975
16.368	1.9158
16.433	1.7835
16.5	1.7962
16.564	1.5861
16.633	1.7516
16.704	2.0617
16.77	2.027
16.834	1.8851
16.903	2.3535
16.966	1.8524
17.035	2.0328
17.105	2.2617
17.172	2.2181
17.234	1.6221
17.309	2.3076
17.374	1.8514
17.441	1.7341
17.512	2.1225
17.576	1.7194
17.645	1.5557
17.72	2.4383
17.785	2.0485
17.854	2.3012
17.923	1.8865
17.997	2.6754
18.061	1.7968
18.138	2.0889
18.208	2.0879
18.278	2.0676
18.348	2.2358
18.419	1.9776
18.489	2.1173
18.561	2.2473
18.634	2.4909
18.702	2.0896
18.774	2.4363
18.846	2.3967
18.913	1.654
18.993	2.434
19.06	2.094
19.129	2.2511
19.203	2.5613
19.275	2.4466
19.347	2.3516
19.418	2.0091
19.493	2.5577
19.568	2.6589
19.636	1.9803
19.709	2.0738
19.789	2.7335
19.857	2.1922
19.933	2.2387
20.009	2.6727
20.081	2.228
20.167	2.2811
20.257	2.6038
20.33	2.5218
20.407	2.6137
20.495	2.6649
20.578	2.3262
20.654	2.4065
20.731	2.5572
20.804	2.3886
20.893	2.8455
20.967	1.8266
21.063	3.031
21.136	2.5033
21.221	2.2205
21.312	2.4003
21.4	2.5422
21.489	2.6788
21.566	2.6113
21.644	2.5749
21.724	2.6169
21.799	2.2206
21.88	3.2304
21.957	3.0586
22.03	2.8589
22.106	2.8336
22.183	2.9258
22.256	2.4657
22.33	2.0476
22.415	3.2074
22.486	2.477
22.563	2.4707
22.642	2.5866
22.731	2.7249
22.827	3.228
22.902	2.883
22.98	2.721
23.06	2.8886
23.149	2.9014
23.239	2.8745
23.326	2.4901
23.41	2.4802
23.504	2.8922
23.591	2.5626
23.682	2.7954
23.775	2.9791
23.852	2.7165
23.932	2.8107
24.01	2.7375
24.092	3.3451
24.166	2.874
24.249	3.3284
24.323	2.6833
24.404	3.0923
24.486	3.3523
24.56	2.7758
24.641	2.7814
24.724	3.2757
24.801	2.8726
24.885	3.725
24.956	2.7129
25.039	3.1416
25.121	2.3812
25.212	2.707
25.31	3.3754
25.387	3.1123
25.465	2.643
25.556	3.0982
25.648	3.2609
25.73	3.175
25.814	2.2752
25.915	3.0287
26.004	2.8931
26.096	2.7434
26.188	2.8567
26.279	3.0462
26.364	2.1351
26.456	2.5559
26.555	3.351
26.632	2.8772
26.709	2.5522
26.798	2.3281
26.898	3.1207
26.981	3.2895
27.057	2.8861
27.141	3.2925
27.219	2.7161
27.309	3.6168
27.385	3.1008
27.47	3.4013
27.558	2.9218
27.662	4.1493
27.738	3.6009
27.817	3.4648
27.9	3.4676
27.977	2.8483
28.063	3.5336
28.142	3.0157
28.222	2.5637
28.307	2.9015
28.391	3.1433
28.477	3.2466
28.559	3.1583
28.643	3.5217
28.722	3.0847
28.806	3.4693
28.887	3.3214
28.972	3.6863
29.051	3.2015
29.133	3.2399
29.218	3.816
29.295	3.1393
29.379	3.2489
29.466	3.4008
29.549	3.6934
29.629	3.4932
29.71	3.4469
29.788	3.201
29.873	3.2353
29.96	3.4602
30.041	3.4552
30.121	3.0969
30.204	3.3443
30.287	3.6794
30.368	3.3638
30.449	3.1702
30.535	3.4885
30.616	3.3821
30.699	3.3734
30.782	3.2734
30.862	2.865
30.947	3.1922
31.034	3.8141
31.115	3.4763
31.2	3.751
31.278	3.2114
31.364	3.2739
31.449	3.2287
31.535	3.3713
31.617	3.0118
31.711	3.9513
31.789	3.1291
31.873	3.2344
31.961	3.5826
32.047	3.4526
32.144	3.1351
32.251	3.8447
32.335	3.8118
32.421	3.9108
32.503	3.7497
32.585	3.6606
32.669	3.2283
32.759	3.7086
32.844	3.7899
32.929	3.6833
33.014	3.7408
33.098	3.6497
33.178	3.3724
33.264	3.5207
33.353	3.8689
33.438	3.5278
33.524	3.7772
33.608	3.3802
33.696	3.5504
33.783	4.0157
33.868	3.4547
33.96	3.856
34.048	3.366
34.138	3.7287
34.222	3.3966
34.31	3.3308
34.397	3.4072
34.488	4.0644
34.573	3.9122
34.658	3.9367
