# Supplementary material for: Biophysical basis for convergent evolution of two veil-forming microbes
Source: R Soc Open Sci. 2015 Nov 11;2(11):150437. doi: 10.1098/rsos.150437 (PMC4680615; doi:10.1098/rsos.150437)
Supplement: figure_data.tar.gv provides all of the data plotted in the manuscript and a read_me file [file rsos150437supp1.gz › fig_6_green.csv]

-0.21351	602.1
-0.20715	748.91
-0.20078	491.41
-0.19442	171.02
-0.18806	401.65
-0.18169	466.62
-0.17533	281.65
-0.16896	291.63
-0.1626	324.9
-0.15624	316.4
-0.14987	291.83
-0.14351	470.35
-0.13714	471.98
-0.13078	388.34
-0.12442	348.51
-0.11805	207.51
-0.11169	184.38
-0.10532	39.57
-0.09896	62.4
-0.092596	378.38
-0.086232	317.09
-0.079868	279.25
-0.073504	214.77
-0.06714	236.17
-0.060776	67.831
-0.054412	99.175
-0.048048	107.91
-0.041684	352.36
-0.03532	226.05
-0.028956	668.46
-0.022592	1040.4
-0.016228	917.68
-0.0098641	1939.8
-0.0035002	4353.7
0.0028638	4795.9
0.0092277	2682.9
0.015592	1422.7
0.021956	796.15
0.02832	519.83
0.034684	216.67
0.041048	143.36
0.047412	192.01
0.053775	215.1
0.060139	85.797
0.066503	120.77
0.072867	326.26
0.079231	250.41
0.085595	27.251
0.091959	95.391
0.098323	5.0467
0.10469	0
0.11105	0
0.11742	18.639
0.12378	194.59
0.13014	84.216
0.13651	71.564
0.14287	87.332
0.14923	73.676
0.1556	81.7
0.16228	59.583
