# Supplementary material for: Biophysical basis for convergent evolution of two veil-forming microbes
Source: R Soc Open Sci. 2015 Nov 11;2(11):150437. doi: 10.1098/rsos.150437 (PMC4680615; doi:10.1098/rsos.150437)
Supplement: figure_data.tar.gv provides all of the data plotted in the manuscript and a read_me file [file rsos150437supp1.gz › fig_6_blue.csv]

-0.21351	0.0095629
-0.20715	0.023384
-0.20078	0.02837
-0.19442	0.021606
-0.18806	0.016943
-0.18169	0.02006
-0.17533	0.019966
-0.16896	0.013875
-0.1626	0.020563
-0.15624	0.022186
-0.14987	0.019242
-0.14351	0.01987
-0.13714	0.016694
-0.13078	0.0097052
-0.12442	0.013912
-0.11805	0.015647
-0.11169	0.023047
-0.10532	0.02636
-0.09896	0.024668
-0.092596	0.029354
-0.086232	0.029753
-0.079868	0.025309
-0.073504	0.029319
-0.06714	0.027825
-0.060776	0.035826
-0.054412	0.046953
-0.048048	0.048067
-0.041684	0.040872
-0.03532	0.040459
-0.028956	0.033707
-0.022592	0.041163
-0.016228	0.046253
-0.0098641	0.045655
-0.0035002	0.051598
0.0028638	0.068845
0.0092277	0.11362
0.015592	0.14255
0.021956	0.17052
0.02832	0.21086
0.034684	0.24001
0.041048	0.26923
0.047412	0.29533
0.053775	0.33044
0.060139	0.36031
0.066503	0.38375
0.072867	0.40101
0.079231	0.4259
0.085595	0.44659
0.091959	0.47378
0.098323	0.48714
0.10469	0.52159
0.11105	0.53603
0.11742	0.56725
0.12378	0.59404
0.13014	0.61281
0.13651	0.62572
0.14287	0.64791
0.14923	0.66758
0.1556	0.67327
0.16228	0.68402
