# Supplementary material for: Biophysical basis for convergent evolution of two veil-forming microbes
Source: R Soc Open Sci. 2015 Nov 11;2(11):150437. doi: 10.1098/rsos.150437 (PMC4680615; doi:10.1098/rsos.150437)
Supplement: figure_data.tar.gv provides all of the data plotted in the manuscript and a read_me file [file rsos150437supp1.gz › fig_7_black.csv]

0	0
0.1	0.42681
0.2	0
0.3	0.6036
0.4	0.42681
0.5	0.42681
0.6	0.6036
0.7	0.42681
0.8	1.2072
0.9	1.3497
1	0.95438
1.1	0.95438
1.2	1.5389
1.3	1.5389
1.4	1.5389
1.5	1.5389
1.6	1.2072
1.7	1.2072
1.8	1.3497
1.9	1.3497
2	1.5389
2.1	1.5389
2.2	1.3497
2.3	2.1341
2.4	1.9088
2.5	1.7072
2.6	1.7598
2.7	1.7598
2.8	1.7598
2.9	1.7598
3	2.1763
3.1	2.1763
3.2	2.2984
3.3	2.4887
3.4	2.1763
3.5	3.3335
3.6	3.6216
3.7	3.0778
3.8	2.8631
3.9	2.8631
4	2.5609
4.1	3.018
4.2	3.018
4.3	3.018
4.4	3.018
4.5	3.018
4.6	3.018
4.7	2.9877
4.8	3.1072
4.9	3.4411
5	3.4145
5.1	3.6467
5.2	3.6467
5.3	4.0265
5.4	4.0265
5.5	4.0265
5.6	4.8664
5.7	4.8664
5.8	4.8664
5.9	5.1395
6	4.8664
6.1	5.1395
6.2	4.8664
6.3	5.4658
6.4	5.2099
6.5	6.036
6.6	6.036
6.7	5.7422
6.8	6.345
6.9	6.0661
7	6.345
7.1	5.1572
7.2	5.1572
7.3	5.8053
7.4	5.3479
7.5	6.948
7.6	6.345
7.7	6.6396
7.8	7.2432
7.9	6.667
8	7.5511
8.1	7.5511
8.2	7.5511
8.3	7.5511
8.4	7.5511
8.5	7.5511
8.6	7.8468
8.7	7.5511
8.8	7.5511
8.9	7.5511
9	6.8821
9.1	7.8468
9.2	7.5511
9.3	7.0002
9.4	8.7989
9.5	8.1542
9.6	8.7989
9.7	9.4767
9.8	8.472
9.9	9.1341
10	9.4767
10.1	9.1341
10.2	9.4767
10.3	9.8259
10.4	9.1341
10.5	9.8259
10.6	8.1542
10.7	7.8468
10.8	9.1341
10.9	8.7574
11	9.3995
11.1	9.0741
11.2	8.7574
11.3	8.7574
11.4	8.1988
11.5	7.9391
11.6	7.2558
11.7	7.4661
11.8	7.8352
11.9	7.2933
12	7.635
12.1	7.2933
12.2	7.4539
12.3	7.2933
12.4	7.8352
12.5	7.4539
12.6	7.6944
12.7	8.418
12.8	8.019
12.9	8.6423
13	8.418
13.1	8.2099
13.2	8.6423
13.3	9.1341
13.4	8.418
13.5	9.0036
13.6	9.0036
13.7	9.0036
13.8	9.2333
13.9	9.2333
14	9.7328
14.1	9.8259
14.2	9.3704
14.3	8.6423
14.4	8.6423
14.5	8.9732
14.6	8.9732
14.7	9.1938
14.8	9.7421
14.9	9.5438
15	9.9549
15.1	10.181
15.2	9.044
15.3	9.4479
15.4	9.054
15.5	9.2136
15.6	9.054
15.7	9.0036
15.8	9.2136
15.9	9.4767
16	9.6293
16.1	9.8537
16.2	9.6293
16.3	9.6293
16.4	9.8537
16.5	9.9914
16.6	10.046
16.7	9.8998
16.8	9.8537
16.9	9.964
17	10.046
17.1	10.385
17.2	10.463
17.3	10.798
17.4	10.463
17.5	10.559
17.6	10.67
17.7	10.747
17.8	10.882
17.9	10.806
18	10.679
18.1	11.105
18.2	11.097
18.3	11.105
18.4	11.3
18.5	11.228
18.6	11.389
18.7	11.89
18.8	11.611
18.9	12.049
19	11.89
19.1	12.019
19.2	12.289
19.3	11.805
19.4	12.147
19.5	12.444
19.6	12.69
19.7	12.429
19.8	12.222
19.9	12.444
20	12.385
20.1	12.407
20.2	12.64
20.3	12.733
20.4	12.733
20.5	12.84
20.6	13.252
20.7	13.252
20.8	13.368
20.9	12.981
21	12.918
21.1	12.918
21.2	13.341
21.3	13.564
21.4	13.402
21.5	13.293
21.6	13.477
21.7	13.665
21.8	13.665
21.9	13.981
22	14.078
22.1	13.896
22.2	13.824
22.3	14.111
22.4	14.111
22.5	14.091
22.6	14.143
22.7	14.085
22.8	14.537
22.9	14.568
23	14.537
23.1	14.612
23.2	14.537
23.3	14.612
23.4	14.668
23.5	14.993
23.6	15.09
23.7	15.036
23.8	15.324
23.9	15.156
24	14.963
24.1	15.371
24.2	15.371
24.3	15.389
24.4	15.371
24.5	15.371
24.6	15.815
24.7	15.798
24.8	15.844
24.9	15.844
25	15.884
25.1	15.998
25.2	16.42
25.3	16.667
25.4	16.771
25.5	16.667
25.6	16.667
25.7	16.574
25.8	16.574
25.9	16.574
26	16.912
26.1	16.733
26.2	16.782
26.3	16.841
26.4	17.158
26.5	17.263
26.6	17.499
26.7	17.332
26.8	17.598
26.9	17.598
27	17.916
27.1	17.916
27.2	18.118
27.3	18.233
27.4	18.233
27.5	18.358
27.6	18.118
27.7	18.634
27.8	18.634
27.9	18.785
28	18.944
28.1	18.944
28.2	19.035
28.3	19.183
28.4	18.896
28.5	18.765
28.6	19.183
28.7	19.173
28.8	19.054
28.9	19.054
29	19.301
29.1	19.707
29.2	19.841
29.3	19.841
29.4	19.841
29.5	19.707
29.6	19.707
29.7	19.983
29.8	20.245
