# Supplementary material for: Biophysical basis for convergent evolution of two veil-forming microbes
Source: R Soc Open Sci. 2015 Nov 11;2(11):150437. doi: 10.1098/rsos.150437 (PMC4680615; doi:10.1098/rsos.150437)
Supplement: figure_data.tar.gv provides all of the data plotted in the manuscript and a read_me file [file rsos150437supp1.gz › fig_7_red.csv]

0	0
0.1	0
0.2	0.6036
0.3	1.3497
0.4	1.9088
0.5	1.3497
0.6	0.85362
0.7	1.7598
0.8	1.7598
0.9	1.7598
1	0.6036
1.1	0.95438
1.2	1.7598
1.3	1.2804
1.4	1.2804
1.5	0.95438
1.6	1.2072
1.7	1.2072
1.8	1.3497
1.9	1.3497
2	2.1341
2.1	2.1341
2.2	2.1341
2.3	2.5609
2.4	2.1763
2.5	1.2072
2.6	1.3497
2.7	1.9088
2.8	1.9088
2.9	1.5389
3	1.7598
3.1	1.8108
3.2	1.8108
3.3	2.2984
3.4	1.8108
3.5	1.8108
3.6	2.2984
3.7	1.9088
3.8	2.1763
3.9	2.4887
4	2.6994
4.1	2.1341
4.2	2.8631
4.3	2.4887
4.4	2.4144
4.5	2.8631
4.6	2.4887
4.7	2.7329
4.8	2.7329
4.9	2.7329
5	2.7329
5.1	3.0778
5.2	2.7329
5.3	2.7329
5.4	3.018
5.5	3.018
5.6	3.1072
5.7	3.0778
5.8	3.6467
5.9	3.4411
6	3.4411
6.1	3.3335
6.2	3.0778
6.3	3.3335
6.4	3.018
6.5	3.4411
6.6	3.8175
6.7	3.6716
6.8	4.2036
6.9	3.6716
7	3.6716
7.1	4.0265
7.2	4.8664
7.3	4.8664
7.4	4.9957
7.5	4.7719
7.6	4.5969
7.7	4.5969
7.8	3.935
7.9	4.0265
8	4.2681
8.1	4.2681
8.2	4.6167
8.3	4.6167
8.4	4.5371
8.5	4.5371
8.6	4.9774
8.7	4.8288
8.8	4.8664
8.9	4.7719
9	4.8288
9.1	5.1395
9.2	4.8288
9.3	4.8664
9.4	5.1395
9.5	5.1395
9.6	5.3479
9.7	5.2099
9.8	5.3988
9.9	5.1572
10	5.4658
10.1	5.4658
10.2	5.7422
10.3	5.7422
10.4	5.4658
10.5	5.8053
10.6	6.0661
10.7	6.0661
10.8	6.0661
10.9	5.7422
11	6.1556
11.1	6.1556
11.2	5.9294
11.3	6.0661
11.4	6.1556
11.5	6.515
11.6	6.4022
11.7	6.345
11.8	6.345
11.9	6.345
12	6.515
12.1	6.6396
12.2	6.948
12.3	6.667
12.4	6.7485
12.5	6.7485
12.6	6.6396
12.7	7.2432
12.8	6.948
12.9	6.948
13	7.0002
13.1	7.3431
13.2	7.1035
13.3	7.4661
13.4	7.4661
13.5	7.5992
13.6	7.6944
13.7	7.5511
13.8	7.8468
13.9	7.87
14	7.87
14.1	7.87
14.2	7.8468
14.3	8.1988
14.4	8.1542
14.5	8.1542
14.6	8.4504
14.7	8.6423
14.8	8.8814
14.9	8.8814
15	8.7574
15.1	9.0741
15.2	9.2333
15.3	9.2333
15.4	9.2333
15.5	9.054
15.6	9.2333
15.7	9.0741
15.8	9.0741
15.9	9.054
16	9.0741
16.1	9.3995
16.2	9.3607
16.3	9.3607
16.4	9.7328
16.5	10.181
16.6	9.8259
16.7	9.6765
16.8	9.964
16.9	10
17	10
17.1	9.964
17.2	9.7328
17.3	9.7328
17.4	9.7328
17.5	9.8259
17.6	9.9549
17.7	10.118
17.8	10.118
17.9	10.118
18	10.541
18.1	10.394
18.2	10.314
18.3	10.323
18.4	10.541
18.5	10.541
18.6	10.696
18.7	10.696
18.8	11.072
18.9	11.453
19	11.453
19.1	11.072
19.2	11.276
19.3	11.268
19.4	11.657
19.5	11.657
19.6	12.049
19.7	12.147
19.8	13.148
